# Supplementary material for: Comparison of Immune-Related Gene Expression in Two Chicken Breeds Following Infectious Bronchitis Virus Vaccination
Source: Animals (Basel). 2023 May 15;13(10):1642. doi: 10.3390/ani13101642 (PMC10215283; doi:10.3390/ani13101642)
Supplement: Supplementary file 1 [file animals-13-01642-s001.zip]

Archive with 1 entries (1 files):
- animals-2287908-supplementary.pdf
